# Supplementary material for: Effect of Amino Silicone Oil-Phosphorylation Hybrid Modification on the Properties of Microcellulose Fibers
Source: Polymers (Basel). 2024 Apr 17;16(8):1123. doi: 10.3390/polym16081123 (PMC11053708; doi:10.3390/polym16081123)
Supplement: Supplementary file 1 [file polymers-16-01123-s001.zip]

Archive with 5 entries (5 files):
- polymers-2929025-supplementary.pdf
- Video. S1 Vertical flammability test of paper made from MCF.mp4
- Video. S2 Vertical flammability test of paper made from ASO-MCF.mp4
- Video. S3 Vertical flammability test of paper made from PMCF.mp4
- Video. S4 Vertical flammability test of paper made from ASOP-MCF.mp4
